# Supplementary material for: Association between BMI Change, Transaminases, and Other Metabolic Parameters in Children with Nonalcoholic Fatty Liver Disease
Source: J Obes. 2024 May 23;2024:6997280. doi: 10.1155/2024/6997280 (PMC11139528; doi:10.1155/2024/6997280)
Supplement: Supplementary Materials — Appendix 1: Regression model of 6 month percent change in BMI predicting 6 month change in ALT. Appendix 2: Regression model of 12 month percent change in BMI predicting 12 month change in ALT. [file 6997280.f1.zip]

Archive with 2 entries (2 files):
- Appendix. 1.docx
- Appendix. 2.docx
